# Supplementary material for: Quantification of Cardiotonic Steroids Potentially Regulated by Paraoxonase 3 in a Rat Model of Chronic Kidney Disease Using UHPLC-Orbitrap-MS
Source: Int J Mol Sci. 2022 Nov 5;23(21):13565. doi: 10.3390/ijms232113565 (PMC9654389; doi:10.3390/ijms232113565)
Supplement: Supplementary file 1 [file ijms-23-13565-s001.zip]

Archive with 1 entries (1 files):
- ijms-1956422-supplementary.pdf
